# Supplementary material for: Cholesterol and Sphingomyelin Polarize at the Leading Edge of Migrating Myoblasts and Involve Their Clustering in Submicrometric Domains
Source: Biomolecules. 2023 Feb 7;13(2):319. doi: 10.3390/biom13020319 (PMC9953279; doi:10.3390/biom13020319)
Supplement: Supplementary file 1 [file biomolecules-13-00319-s001.zip]

Archive with 1 entries (1 files):
- biomolecules-2176342-supplementary.pdf
